# Supplementary material for: Diagnostic Value of Sirtuin-1 in Predicting Contrast-Induced Nephropathy After Percutaneous Coronary Intervention
Source: J Clin Med. 2025 Jun 3;14(11):3953. doi: 10.3390/jcm14113953 (PMC12156447; doi:10.3390/jcm14113953)
Supplement: Supplementary file 1 [file jcm-14-03953-s001.zip]

Archive with 1 entries (1 files):
- jcm-3669220-supplementary.pdf
